# Supplementary material for: Shared and more specific genetic determinants and pathways underlying yeast tolerance to acetic, butyric, and octanoic acids
Source: Microb Cell Fact. 2024 Feb 29;23:71. doi: 10.1186/s12934-024-02309-0 (PMC10903034; doi:10.1186/s12934-024-02309-0)
Supplement: Supplementary file 4 — Additional file 4: Table S4. List of tolerance determinants that are exclusive to 75 mM acetic acid dataset. [file 12934_2024_2309_MOESM4_ESM.xlsx]

## Sheet: Table S4
Table S4. List of tolerance determinants that are exclusive to 75 mM acetic acid dataset.
Genes/ORFs exclusive of C2 Dataset	Encoded Protein Function	Growth inhibition
AIM29	Protein of unknown function; epitope-tagged protein localizes to the cytoplasm; YKR074W is not an essential gene; null mutant displays elevated frequency of mitochondrial genome loss	+			Number of exclusive Genes	38
ASF1	Nucleosome assembly factor; involved in chromatin assembly, disassembly; required for recovery after DSB repair; role in H3K56 acetylation required for expression homeostasis, buffering mRNA synthesis rate against gene dosage changes in S phase; anti-silencing protein, derepresses silent loci when overexpressed; role in regulating Ty1 transposition; relocalizes to cytosol under hypoxia; growth de…	+
BRP1	Putative protein of unknown function; conserved among S. cerevisiae strains; located in the upstream region of PMA1; deletion leads to polyamine resistance due to downregulation of PMA1	++
CDC50	Endosomal protein that interacts with phospholipid flippase Drs2p; interaction with Cdc50p is essential for Drs2p catalytic activity; mutations affect cell polarity and polarized growth; similar to Lem3p; CDC50 has a paralog, YNR048W, that arose from the whole genome duplication	++
CHS1	Chitin synthase I; requires activation from zymogenic form in order to catalyze the transfer of N-acetylglucosamine (GlcNAc) to chitin; required for repairing the chitin septum during cytokinesis; transcription activated by mating facto	+
CKA2	Alpha' catalytic subunit of casein kinase 2 (CK2); CK2 is a Ser/Thr protein kinase with roles in cell growth and proliferation; CK2, comprised of CKA1, CKA2, CKB1 and CKB2, has many substrates including transcription factors and all RNA polymerases; protein abundance increases in response to DNA replication stress; regulates Fkh1p-mediated donor preference during mating-type switching	+
EMC2	Member of conserved ER transmembrane complex; required for efficient folding of proteins in the ER; null mutant displays induction of the unfolded protein response; homologous to worm Y57G7A.10/EMC-2, fly CG17556, human TTC35	+
ESC2	Sumo-like domain protein; prevents accumulation of toxic intermediates during replication-associated recombinational repair; roles in silencing, lifespan, chromatid cohesion and the intra-S-phase DNA damage checkpoint; RENi family member	+
HRK1	Protein kinase; implicated in activation of the plasma membrane H(+)-ATPase Pma1p in response to glucose metabolism; plays a role in ion homeostasis; protein abundance increases in response to DNA replication stress	+
KES1	Sterol/phosphatidylinositol-4-phosphate (PI(4)P) exchanger; one of seven members of the yeast oxysterol binding protein family; involved in negative regulation of Sec14p-dependent Golgi complex secretory functions, peripheral membrane protein that localizes to the Golgi complex; KES1 has a paralog, HES1, that arose from the whole genome duplication	+
LEM3	Membrane protein of the plasma membrane and ER; interacts specifically in vivo with the phospholipid translocase (flippase) Dnf1p; involved in translocation of phospholipids and alkylphosphocholine drugs across the plasma membrane; null mutant requires tryptophan due to mislocalization of tryptophan permease Tat2p	+
LSM6	Lsm (Like Sm) protein; part of heteroheptameric complexes (Lsm2p-7p and either Lsm1p or 8p): cytoplasmic Lsm1p complex involved in mRNA decay; nuclear Lsm8p complex part of U6 snRNP and possibly involved in processing tRNA, snoRNA, and rRNA	+
MKS1	Pleiotropic negative transcriptional regulator; involved in Ras-CAMP and lysine biosynthetic pathways and nitrogen regulation; involved in retrograde (RTG) mitochondria-to-nucleus signaling	+
MRP49	Mitochondrial ribosomal protein of the large subunit; not essential for mitochondrial translation	+
MTQ2	S-adenosylmethionine-dependent methyltransferase; subunit of complex with Trm112p that methylates translation release factor Sup45p (eRF1) in the ternary complex eRF1-eRF3-GTP; similar to E.coli PrmC; member of the seven beta-strand family	+
NGL2	Protein involved in 5.8S rRNA processing; Ccr4p-like RNase required for correct 3'-end formation of 5.8S rRNA at site E; similar to Ngl1p; NGL2 has a paralog, NGL3, that arose from the whole genome duplication	+
NPR1	Protein kinase; stabilizes several plasma membrane amino acid transporters by antagonizing their ubiquitin-mediated degradation; phosphorylates Aly2p; negatively regulates Ldb19p-mediated endocytosis by phosphorylating Ldb19p; positively regulates activity of the three Mep ammonium transport proteins; mediates inhibitory phosphorylation of Mep2p and Par32p; TOR complex negatively regulates Npr1p …	+
PER1	Protein of the endoplasmic reticulum; required for GPI-phospholipase A2 activity that remodels the GPI anchor as a prerequisite for association of GPI-anchored proteins with lipid rafts; functionally complemented by human ortholog PERLD1	+
POC4	Component of a heterodimeric Poc4p-Irc25p chaperone; involved in assembly of alpha subunits into the 20S proteasome; may regulate formation of proteasome isoforms with alternative subunits under different conditions; upregulates proteasome assembly in response to the unfolded protein response activated by mistargeting of proteins (UPRam)	+
REI1	Cytoplasmic pre-60S factor; required for the correct recycling of shuttling factors Alb1, Arx1 and Tif6 at the end of the ribosomal large subunit biogenesis; involved in bud growth in the mitotic signaling network	+
RTT10	WD40 domain-containing protein involved in endosomal recycling; forms a complex with Rrt2p that functions in the retromer-mediated pathway for recycling internalized cell-surface proteins; interacts with Trm7p for 2'-O-methylation of N34 of substrate tRNAs; has a role in regulation of Ty1 transposition; human ortholog is WDR6	+
SFB3	Component of the Sec23p-Sfb3p heterodimer of the COPII vesicle coat; COPII coat is required for cargo selection during vesicle formation in ER to Golgi transport; scaffolding function of Lst1p required to generate vesicles that can accommodate difficult cargo proteins that include large oligomeric assemblies and asymmetrically distributed membrane proteins; with Atg40p acts in autophagy of the ER…	+
SIW14	Inositol phosphatase involved in inositol pyrophosphate metabolism; hydrolyzes the beta-phosphate from the 5-diphosphate group of PP-InsPs including: 5PP-IP5 (IP7), 1,5PP-IP4 (IP8) and 5-PP-InsP4; functions as an anti-prion (anti-[PSI]) component; member of the atypical dual-specificity subgroup of the protein tyrosine-phosphatase (PTP) superfamily; localizes to the cytoplasm	+
SKY1	SR protein kinase (SRPK); involved in mRNA 3' splice site recognition with Prp8p and Cdc40p; phosphorylates one or more SR dipeptides on mRNA export factors Npl3p and Gbp2p to stimulate cytoplasmic release of mRNA and Mtr10p-mediated nuclear reimport; component of stress granules that regulates granule disassembly during recovery from stress; modulates cation uptake and homeostasis through membra…	+
SND2	Protein involved in SRP-independent targeting of substrates to the ER; component of an alternative ER targeting pathway that has partial functional redundancy with the GET pathway; preference for substrates with downstream transmembrane domains; interacts with Snd1p, Pho88p/Snd3p and Sec61p-translocon subunits; can compensate for loss of SRP; role in the late endosome-vacuole interface; putative …	+
SUR2	Sphinganine C4-hydroxylase; catalyses the conversion of sphinganine to phytosphingosine in sphingolipid biosyntheis	+
SWC5	Auxilin-like protein involved in vesicular transport; clathrin-binding protein required for uncoating of clathrin-coated vesicles; required for propagation of [URE3] prion variant	+
UBP15	Ubiquitin-specific protease involved in protein deubiquitination; forms a complex with AAA peroxins Pex1p and Pex6p; deubiquitinates mono- and polyubiquitinated forms of Pex5p; deubiquitinates Clb5p, counteracting APC activity, and facilitating both Clb5p accumulation and S phase entry; physically interacts with anaphase-promoting complex/cyclosome (APC/C) activator, Cdh1p; catalytic activity reg…	+
URE2	Nitrogen catabolite repression transcriptional regulator; inhibits GLN3 transcription in good nitrogen source; role in sequestering Gln3p and Gat1p to the cytoplasm; has glutathione peroxidase activity and can mutate to acquire GST activity; self-assembly under limited nitrogen conditions creates [URE3] prion and releases catabolite repression	+
VPS25	Component of the ESCRT-II complex; ESCRT-II is involved in ubiquitin-dependent sorting of proteins into the endosome	+
VPS36	Component of the ESCRT-II complex; contains the GLUE (GRAM Like Ubiquitin binding in EAP45) domain which is involved in interactions with ESCRT-I and ubiquitin-dependent sorting of proteins into the endosome; plays a role in the formation of mutant huntingtin (Htt) aggregates in yeast	+
VPS71	Nucleosome-binding component of the SWR1 complex; SWR1 exchanges histone variant H2AZ (Htz1p) for chromatin-bound histone H2A; required for vacuolar protein sorting	+
WHI5	Repressor of G1 transcription; binds to SCB binding factor (SBF) at SCB target promoters in early G1; WHI5 expression is repressed in M/early G phase; phosphorylation of Whi5p by G1 cyclin (Cln)/Cdc28p relieves repression and promoter binding by Whi5p, drives nuclear export, and contributes to both the determination of critical cell size at START and cell fate	+
YAF9	Subunit of NuA4 histone H4 acetyltransferase and SWR1 complexes; may function to antagonize silencing near telomeres; interacts directly with Swc4p; has homology to human leukemogenic protein AF9; contains a YEATS domain	+
YGL041C-B	Putative protein of unknown function; identified by fungal homology and RT-PCR; SWAT-GFP and mCherry fusion proteins localize to the endoplasmic reticulum	+
YHR050W-A	Protein of unknown function; identified by expression profiling and mass spectrometry	+
YHR180W	Putative protein of unknown function; conserved among S. cerevisiae strains	++
YPL038W-A	Putative protein of unknown function; identified by fungal homology and RT-PCR	+
