# Supplementary material for: Shared and more specific genetic determinants and pathways underlying yeast tolerance to acetic, butyric, and octanoic acids
Source: Microb Cell Fact. 2024 Feb 29;23:71. doi: 10.1186/s12934-024-02309-0 (PMC10903034; doi:10.1186/s12934-024-02309-0)
Supplement: Supplementary file 7 — Additional file 7: Table S7. List of tolerance determinants that are shared among 75 mM acetic acid, 14 mM butyric acid and 0.30 mM octanoic acid datasets [file 12934_2024_2309_MOESM7_ESM.xlsx]

## Sheet: Table S7
Table S7. List of tolerance determinants that are shared among 75 mM acetic acid, 14 mM butyric acid and 0.30 mM octanoic acid datasets.
Genes/ORFs shared among C2, C4 and C8 datasets
ADH1
ADK1		Number of shared genes	268
AFG3
AGP2
AIM10
AIM22
AIM4
AKR1
ALF1
AMD1
APQ13
ARC1
ARC18
ARF1
ARO1
ARO7
ARP5
ARP8
ASC1
ATG20
ATP1
ATP15
ATP25
BRO1
BST1
BUD13
BUD23
BUD25
BUD27
BUD28
BUD30
BUD31
BUD32
BUR2
CAX4
CBF1
CBS2
CCR4
CEM1
CIK1
COG5
COQ1
COQ4
COX6
CSE2
CTK1
CTK2
CTK3
CTR9
CYS4
DAL81
DBF2
DBP7
DEG1
DHH1
DOA4
DOC1
DRS2
DSS1
EAP1
EFG1
ELO2
ELP3
EMI1
EOS1
ERG2
ERG24
ERG28
EST1
ETR1
FES1
FKS1
FRE8
GAL11
GAS1
GCR2
GEP4
GET3
GLO3
GLY1
GND1
GON7
HMO1
HPR1
HUR1
IBA57
IES6
ILM1
IRC13
IRS4
ISA1
ISA2
KCS1
LDB17
LOA1
LOC1
LYS20
MAP1
MDJ1
MDM20
MED1
MED2
MET7
MGA2
MGM1
MNN10
MNN9
MOG1
MRP2
MRP4
MRPL24
MRPL33
MRPL36
MRPL38
MRPL49
MRPL51
MRPL9
MRPS12
MRS1
MRT4
MSY1
MTC1
MTF1
MTG1
NAT3
NRP1
NUP133
NUP84
OAR1
OCH1
OCT1
OST4
OXA1
PAU2
PDX3
PEP3
PEX32
PFK2
PMR1
POP2
POS5
PRO1
PRP18
PRS3
RAI1
RDI1
REF1
REG1
RGP1
RIB4
RIC1
RLM2
RNR1
RNR4
RNR4
RPB4
RPE1
RPL12B
RPL13B
RPL16B
RPL1B
RPL27A
RPL2B
RPL31A
RPL35A
RPL43A
RPN4
RPP1A
RPP2B
RPS0B
RPS11A
RPS17A
RPS21B
RPS7A
RRF1
RSM18
RSM19
RSM26
RSM7
SBR2
SHE4
SIN4
SLG1
SLM3
SLM5
SNF2
SNF6
SNF7
SNT309
SPT20
SPT4
SPT7
SRB5
SSO2
SSQ1
SST2
SSZ1
STP1
STP22
SWA2
SWS2
SYO1
TAF14
TFB5
THO2
THP1
TOM1
TOM5
TOP1
TPD3
TRK1
TRP3
TUF1
TUP1
UAF30
UBX2
UFO1
UME6
URM1
VMA1
VMA10
VMA11
VMA16
VMA2
VMA3
VMA5
VMA7
VMA9
VPH1
VPH2
VPS1
VPS16
VPS20
VPS3
VPS34
VPS52
VPS61
VPS63
VPS65
VPS74
XRN1
XRS2
YBL100C
YBR196C-B
YCL007C
YDJ1
YDL032W
YDR433W
YEL045C
YGL024W
YGL218W
YGR228W
YGR272C
YHR175W-A
YJL120W
YJL175W
YJR018W
YJR114W
YKL118W
YKL169C
YLR358C
YMR031W-A
YMR242W-A
YNL134C
YOR331C
YPT6
YVH1
ZUO1
