# Supplementary material for: Shared and more specific genetic determinants and pathways underlying yeast tolerance to acetic, butyric, and octanoic acids
Source: Microb Cell Fact. 2024 Feb 29;23:71. doi: 10.1186/s12934-024-02309-0 (PMC10903034; doi:10.1186/s12934-024-02309-0)
Supplement: Supplementary file 8 — Additional file 8: Table S8. List of tolerance determinants that are shared between 75 mM acetic acid and 14 mM butyric acid datasets. [file 12934_2024_2309_MOESM8_ESM.xlsx]

## Sheet: Table S8
Table S8. List of tolerance determinants that are shared between 75 mM acetic acid and 14 mM butyric acid datasets.
Genes/ORFs shared among C2 and C4 datasets
APQ12		Number of shared genes	40
ATP12
BAP2
BUD19
DIA2
DID4
ECM33
ERG4
ERV14
GPH1
HIT1
HTZ1
OPI7
PAL1
RBS1
RPB9
RPL27B
RPL39
RTC3
RVS167
SAC1
SNF8
SNT1
SNX41
SOH1
SRB8
SUB1
SWI3
TGS1
TIF3
TPM1
UBA4
VAM7
VPS24
VPS28
VPS33
YFR035C
YGR064W
YME1
ZWF1
