# Supplementary material for: Shared and more specific genetic determinants and pathways underlying yeast tolerance to acetic, butyric, and octanoic acids
Source: Microb Cell Fact. 2024 Feb 29;23:71. doi: 10.1186/s12934-024-02309-0 (PMC10903034; doi:10.1186/s12934-024-02309-0)
Supplement: Supplementary file 9 — Additional file 9: Table S9. List of tolerance determinants that are shared between 75 mM acetic acid and 0.30 mM octanoic acid datasets. [file 12934_2024_2309_MOESM9_ESM.xlsx]

## Sheet: Table S9
Table S9. List of tolerance determinants that are shared between 75 mM acetic acid and 0.30 mM octanoic acid datasets.
Genes/ORFs shared among C2 and C8 datasets
ARL1		Number of shared genes	31
CDC26
COA2
COA3
ELO3
ERG5
GET2
GIN4
GTR2
HOC1
ILV1
IPK1
LAT1
MIR1
MTF2
OPI3
PAR32
PET54
PPT2
QCR2
RPL21A
RPL8A
RPS24A
TMA23
VPS64
YDL172C
YGL007C-A
YGR160W
YKL096C-B
YML013C-A
YNL170W
