# Supplementary material for: Shared and more specific genetic determinants and pathways underlying yeast tolerance to acetic, butyric, and octanoic acids
Source: Microb Cell Fact. 2024 Feb 29;23:71. doi: 10.1186/s12934-024-02309-0 (PMC10903034; doi:10.1186/s12934-024-02309-0)
Supplement: Supplementary file 10 — Additional file 10:Table S10. List of tolerance determinants that are shared between 14 mM butyric acid and 0.30 mM octanoic acid datasets. [file 12934_2024_2309_MOESM10_ESM.xlsx]

## Sheet: Table S10
Table S10. List of tolerance determinants that are shared between 14 mM butyric acid and 0.30 mM octanoic acid datasets.
Genes/ORFs shared among C4 and C8 datasets
AGE1		Number of shared genes	73
ARG82
ATP10
ATP11
ATP23
BEM2
BIL1
BRE5
CAL4
CBP3
CDC55
CDC73
CHO1
CKB1
COQ5
CSG2
DOT5
ELP2
ELP6
ERD1
GSF2
GTF1
GTR1
GUP1
HDA2
HOF1
IFM1
IRC3
KSS1
KTI11
LAS21
MCT1
MEF1
MHR1
MRP7
MRPL10
MRPL15
MRPL20
MRPL23
MRPL8
MSK1
NAM2
PDR12
PET8
PEX12
POR1
RAV2
REI1
RPS30B
RRG1
RRG7
RSA1
RSM23
SIN3
SNF1
SOM1
SPR6
SSN3
TDH1
TKL1
TRP1
TRP5
UBP3
UMP1
VMA21
VPS236
VPS27
VPS4
YBL094C
YDR008C
YGL188C-A
YGR219W
YLR198C
