# Supplementary material for: Shared and more specific genetic determinants and pathways underlying yeast tolerance to acetic, butyric, and octanoic acids
Source: Microb Cell Fact. 2024 Feb 29;23:71. doi: 10.1186/s12934-024-02309-0 (PMC10903034; doi:10.1186/s12934-024-02309-0)
Supplement: Supplementary file 13 — Additional file 13: Table S13. Genes involved in transcription/ transcription regulation. Table elaborated as described in Table 1. [file 12934_2024_2309_MOESM13_ESM.xlsx]

## Sheet: Table S13
Table S13. Genes involved in transcription/ transcription regulation. Table elaborated as described in Table 1.
Genes/ORFs involved in Transcription/ Transcription Regulation	Encoded Protein Function	Growth inhibition
		C2	C4	C8			Legend
ARG82 (4)	Inositol polyphosphate multikinase (IPMK); sequentially phosphorylates Ins(1,4,5)P3 to form Ins(1,3,4,5,6)P5; also has diphosphoinositol polyphosphate synthase activity; regulates genes responsive to arginine, phosphate, and nitrogen; needed by most [PSI+] variants for prion propagation	0	+	++			1	Positive regulation of DNA-templated transcription, elongation (C2/4/8)
ARP5 (6)	Nuclear actin-related protein involved in chromatin remodeling; component of chromatin-remodeling enzyme complexes; promotes nucleosome shifts in the 3 prime direction	+	+	+			2	Transcription initiation at RNA polymerase II promoter (C2/4)
ARP8 (6)	Nuclear actin-related protein involved in chromatin remodeling; component of chromatin-remodeling enzyme complexes; has mRNA binding activity	+	+	+			3	Negative regulation of macromolecule biosynthetic process (C2)
ASC1 (3)	G-protein beta subunit and guanine dissociation inhibitor for Gpa2p; ortholog of RACK1 that inhibits translation; core component of the small (40S) ribosomal subunit; required to prevent frameshifting at ribosomes stalled at repeated CGA codons; regulates P-body formation induced by replication stress; represses Gcn4p in the absence of amino acid starvation; controls phosphorylation of multiple p…	+	+	+			4	Positive regulation of transcription by RNA polymerase II (C2/4)
ASF1 (1,4,6)	Nucleosome assembly factor; involved in chromatin assembly, disassembly; required for recovery after DSB repair; role in H3K56 acetylation required for expression homeostasis, buffering mRNA synthesis rate against gene dosage changes in S phase; anti-silencing protein, derepresses silent loci when overexpressed; role in regulating Ty1 transposition; relocalizes to cytosol under hypoxia; growth de…	+	0	0			5	Regulation of transcription by RNA polymerase I (C4)
BUD27 (1,5)	Unconventional prefoldin protein involved in translation initiation; required for correct assembly of RNAP I, II, and III in an Rpb5p-dependent manner; shuttles between nucleus and cytoplasm; mutants have inappropriate expression of nutrient sensitive genes due to translational derepression of Gcn4p transcription factor; diploid mutants show random budding; mutations affect TOR signaling; ortholo…	+	+	+			6	Chromatin remodeling (C2)
BUD32 (4)	Protein kinase; component of the EKC/KEOPS complex with Kae1p, Cgi121p, Pcc1p, and Gon7p; Pyrococcus Bud32 ortholog functions as a P-loop ATPase rather than a protein kinase in the context of the complex; EKC/KEOPS complex is required for t6A tRNA modification and telomeric TG1-3 recombination; may have role in transcription; mutation is functionally complemented by human ortholog TP53RK	++	++	++
BUR2 (1)	Cyclin for the Sgv1p (Bur1p) protein kinase; subunit of the CDK-cyclin BUR kinase complex with Sgv1p (Bur1p); regulates Set2p-dependent H3K36 trimethylation; regulates transcriptional elongation through the phosphorylation of the carboxy-terminal domain (CTD) of Rpo21p; involved in the recruitment of Spt6p to the CTD at the onset of transcription; regulates telomere elongation	+	+	+
CBF1 (3,4,6)	Basic helix-loop-helix (bHLH) protein; forms homodimer to bind E-box consensus sequence CACGTG present at MET gene promoters and centromere DNA element I (CDEI); affects nucleosome positioning at this motif; associates with other transcription factors such as Met4p and Isw1p to mediate transcriptional activation or repression; associates with kinetochore proteins, required for chromosome segregat…	+	+	+
CCR4 (1,3,4)	Component of the CCR4-NOT transcriptional complex; CCR4-NOT is involved in regulation of gene expression; component of the major cytoplasmic deadenylase, which is involved in mRNA poly(A) tail shortening	+	+	+
CDC73 (1,4,5)	Component of the Paf1p complex; binds to and modulates the activity of RNA polymerases I and II; required for expression of certain genes, modification of some histones, and telomere maintenance; involved in transcription elongation as demonstrated by the G-less-based run-on (GLRO) assay; protein abundance increases in response to DNA replication stress; human homolog, parafibromin, is a tumour s…	0	+	+
CKB1 (5)	Beta regulatory subunit of casein kinase 2 (CK2); a Ser/Thr protein kinase with roles in cell growth and proliferation; CK2, comprised of CKA1, CKA2, CKB1 and CKB2, has many substrates including transcription factors and all RNA polymerases	0	+	+
COA3 (3)	Mitochondrial protein required for cytochrome c oxidase assembly; also involved in translational regulation of Cox1p and prevention of Cox1p aggregation before assembly; located in the mitochondrial inner membrane	+	0	+
CSE2 (2,3,4)	Subunit of the RNA polymerase II mediator complex; associates with core polymerase subunits to form the RNA polymerase II holoenzyme; component of the Middle domain of mediator; required for regulation of RNA polymerase II activity; relocalizes to the cytosol in response to hypoxia	+	+	+
CTK1 (1,4,5)	Catalytic (alpha) subunit of C-terminal domain kinase I (CTDK-I); phosphorylates both RNA pol II subunit Rpo21p to affect transcription and pre-mRNA 3' end processing, and ribosomal protein Rps2p to increase translational fidelity; required for H3K36 trimethylation but not dimethylation by Set2p; suggested stimulatory role in 80S formation during translation initiation; similar to the Drosophila …	+	+	+
DAL81 (2)	Positive regulator of genes in multiple nitrogen degradation pathways; contains DNA binding domain but does not appear to bind the dodecanucleotide sequence present in the promoter region of many genes involved in allantoin catabolism	+	+	+
DHH1 (3)	Cytoplasmic DEAD-box helicase and mRNA decapping activator; interacts with decapping and deadenylase complexes to coordinate mRNA decapping and decay; regulates general translational repression; translational activator of select mRNAs during filamentous growth, mating and autophagy; cooperates with Ngr1p to promote specific mRNA decay; ATP- and RNA-bound form promotes processing body assembly, wh…	+	+	+
DIA2 (6)	Origin-binding F-box protein; forms SCF ubiquitin ligase complex with Skp1p and Cdc53p; functions in ubiquitination of silent chromatin structural protein Sir4p; required to target Cdc6p for destruction during G1 phase; required for deactivation of Rad53 checkpoint kinase, completion of DNA replication during recovery from DNA damage, assembly of RSC complex, RSC-mediated transcription regulation…	+	+	0
DST1 (1,2,4)	General transcription elongation factor TFIIS; enables RNA polymerase II to read through blocks to elongation by stimulating cleavage of nascent transcripts stalled at transcription arrest sites; maintains RNAPII elongation activity on ribosomal protein genes during conditions of transcriptional stress	0	+	0
EAP1 (3)	eIF4E-associated protein, competes with eIF4G for binding to eIF4E; accelerates mRNA degradation by promoting decapping, facilitated by interaction with eIF4E; essential for Puf5p mediated repression; associates with Puf5p and Dhh1p; inhibits cap-dependent translation; functions independently of eIF4E to maintain genetic stability; plays a role in cell growth, implicated in the TOR signaling casc…	+	+	+
EMI1 (4)	Non-essential protein of unknown function; required for transcriptional induction of the early meiotic-specific transcription factor IME1, also required for sporulation; contains twin cysteine-x9-cysteine motifs; deletion affects mitochondrial morphology	+	+	+
ESC2 (6)	Sumo-like domain protein; prevents accumulation of toxic intermediates during replication-associated recombinational repair; roles in silencing, lifespan, chromatid cohesion and the intra-S-phase DNA damage checkpoint; RENi family member	+	0	0
GAL11 (2,3,4)	Subunit of the RNA polymerase II mediator complex; associates with core polymerase subunits to form the RNA polymerase II holoenzyme; affects transcription by acting as target of activators and repressors; forms part of the tail domain of mediator	++	++	++
GAS1 (6)	Beta-1,3-glucanosyltransferase required for cell wall assembly; also has role in transcriptional silencing; localizes to cell surface via glycosylphosphatidylinositol (GPI) anchor, also found at nuclear periphery; genetic interactions with histone H3 lysine acetyltransferases GCN5 and SAS3 indicate functions for Gas1p in DNA damage response and cell cycle regulation; protein demonstrates amyloid …	+	+	+
GCR2 (3,4)	Transcriptional activator of genes involved in glycolysis; interacts and functions with the DNA-binding protein Gcr1p	+	+	+
GON7 (4)	Component of the EKC/KEOPS protein complex; EKC/KEOPS complex is required for t6A tRNA modification and telomeric TG1-3 recombination; may have role in transcription; implicated in osmotic stress response; other complex members are Kae1p, Cgi121p, Pcc1p, and Bud32p	++	++	++
GTR2 (4)	Subunit of a TORC1-stimulating GTPase and the EGO/GSE complex; subunit of Gtr1-Gtr2, a GTPase that activates TORC1 in response to amino acid stimulation; negatively regulates the GTPase cycle of Gtr1p, a Ran/TC4 homolog; subunit of EGO, a vacuolar membrane complex that regulates exit from rapamycin-induced growth arrest and esorting of Gap1p; activates transcription when chromatin bound; role in …	+	0	+
HMO1 (2,5,6)	Chromatin associated high mobility group (HMG) family member; involved in compacting, bending, bridging and looping DNA; rDNA-binding component that regulates transcription from RNA polymerase I promoters; regulates start site selection of ribosomal protein genes via RNA polymerase II promoters; role in genome maintenance; associates with a 5'-3' DNA helicase and Fpr1p, a prolyl isomerase; reloca…	++	+	+
HPR1 (1,5)	Subunit of THO/TREX complexes; this complex couple transcription elongation with mitotic recombination and with mRNA metabolism and export, subunit of an RNA Pol II complex; regulates lifespan; involved in telomere maintenance; similar to Top1p	+	+	+
HTZ1 (6)	Histone variant H2AZ; exchanged for histone H2A in nucleosomes by the SWR1 complex; involved in transcriptional regulation through prevention of the spread of silent heterochromatin; Htz1p-containing nucleosomes facilitate RNA Pol II passage by affecting correct assembly and modification status of RNA Pol II elongation complexes and by favoring efficient nucleosome remodelin	+	++	0
IES6 (6)	Component of the INO80 chromatin remodeling complex; critical for INO80 function; involved in regulation of chromosome segregation and maintenance of normal centromeric chromatin structure; human ortholog INO80C is a member of the human INO80 complex; implicated in DNA repair based on genetic interactions with RAD52 epistasis genes	++	++	++
IRS4 (6)	EH domain-containing protein; involved in regulating phosphatidylinositol 4,5-bisphosphate levels and autophagy; Irs4p and Tax4p bind and activate the PtdIns phosphatase Inp51p; Irs4p and Tax4p are involved in localizing Atg17p to the PAS; IRS4 has a paralog, TAX4, that arose from the whole genome duplication	+	+	+
LOC1 (3)	Nucleolar protein involved in the asymmetric localization of ASH1 mRNA; binds cooperatively with She2p to the E3 zip-code element in the 3'-UTR of the mRNA; constituent of 66S pre-ribosomal particles involved in pre-rRNA processing and nuclear export of the 60S subunit; may facilitate Rpl43p loading; required post-transcriptionally for efficient retrotransposition; absence results in decreased Ty…	++	++	+
MED1 (3,4)	Subunit of the RNA polymerase II mediator complex; associates with core polymerase subunits to form the RNA polymerase II holoenzyme; essential for transcriptional regulation	+	+	+
MED2 (2,3,4)	Subunit of the RNA polymerase II mediator complex; associates with core polymerase subunits to form the RNA polymerase II holoenzyme; essential for transcriptional regulation; relocalizes to the cytosol in response to hypoxia	+	++	++
MGA2 (4,6)	ER membrane protein involved in regulation of OLE1 transcription; inactive ER form dimerizes and one subunit is then activated by ubiquitin/proteasome-dependent processing followed by nuclear targeting; MGA2 has a paralog, SPT23, that arose from the whole genome duplication	+	+	+
MKS1 (3)	Pleiotropic negative transcriptional regulator; involved in Ras-CAMP and lysine biosynthetic pathways and nitrogen regulation; involved in retrograde (RTG) mitochondria-to-nucleus signaling	+	0	0
MTF1 (1)	Mitochondrial RNA polymerase specificity factor; has structural similarity to S-adenosylmethionine-dependent methyltransferases and functional similarity to bacterial sigma-factors; Mtf1p interacts with and stabilizes the Rpo41p-promoter complex, enhancing DNA bending and melting to facilitate pre-initiation open complex formation	+	+	+
NUP133 (3,4,6)	Subunit of Nup84p subcomplex of nuclear pore complex (NPC); contributes to nucleocytoplasmic transport, NPC biogenesis; is involved in establishment of a normal nucleocytoplasmic concentration gradient of GTPase Gsp1p; also plays roles in several processes that may require localization of genes or chromosomes at nuclear periphery, including double-strand break repair, transcription and chromatin …	+	+	+
NUP84 (4,6)	Subunit of the Nup84p subcomplex of the nuclear pore complex (NPC); contributes to nucleocytoplasmic transport and NPC biogenesis; also plays roles in several processes that may require localization of genes or chromosomes at the nuclear periphery, including double-strand break repair, transcription and chromatin silencing; homologous to human NUP107	+	+	+
POP2 (1,3,4)	Subunit of Ccr4-Not complex that mediates 3' to 5' mRNA deadenylation; exonuclease of the DEDD superfamily	+	+	+
REG1 (4,6)	Regulatory subunit of type 1 protein phosphatase Glc7p; involved in negative regulation of glucose-repressible genes; involved in regulation of the nucleocytoplasmic shuttling of Hxk2p; REG1 has a paralog, REG2, that arose from the whole genome duplication	+	+	+
RIC1 (4,6)	Protein involved in retrograde transport to the cis-Golgi network; forms heterodimer with Rgp1p that acts as a GTP exchange factor for Ypt6p; involved in transcription of rRNA and ribosomal protein genes	+	+	+
RPB4 (2,3)	RNA polymerase II subunit B32; forms dissociable heterodimer with Rpb7p; Rpb4/7 dissociates from RNAPII as Ser2 CTD phosphorylation increases; Rpb4/7 regulates cellular lifespan via mRNA decay process; involved in recruitment of 3'-end processing factors to transcribing RNAPII complex, export of mRNA to cytoplasm under stress conditions; also involved in translation initiation	+	++	+
RPB9 (2)	RNA polymerase II subunit B12.6; contacts DNA; mutations affect transcription start site selection and fidelity of transcription	+	++	0
RPH1 (1)	JmjC domain-containing histone demethylase; targets tri- and dimethylated H3K36; associates with actively transcribed regions and promotes elongation; repressor of autophagy-related genes in nutrient-replete conditions; damage-responsive repressor of PHR1; phosphorylated by the Rad53p-dependent DNA damage checkpoint pathway and by a Rim1p-mediated event during starvation; target of stress-induced…	0	0	+
RPL21A (3)	Ribosomal 60S subunit protein L21A; homologous to mammalian ribosomal protein L21, no bacterial homolog; RPL21A has a paralog, RPL21B, that arose from the whole genome duplication	+	0	+
RPN4 (3,4)	Transcription factor that stimulates expression of proteasome genes; Rpn4p levels are in turn regulated by the 26S proteasome in a negative feedback control mechanism; RPN4 is transcriptionally regulated by various stress responses; relative distribution to the nucleus increases upon DNA replication stress	+	+	+
SFP1 (4)	Regulates transcription of ribosomal protein and biogenesis genes; regulates response to nutrients and stress, G2/M transitions during mitotic cell cycle and DNA-damage response, and modulates cell size; regulated by TORC1 and Mrs6p; sequence of zinc finger, ChIP localization data, and protein-binding microarray (PBM) data, and computational analyses suggest it binds DNA directly at highly active…	0	+	0
SGF73 (4)	Subunit of DUBm module of SAGA and SLIK; has roles in anchoring deubiquitination module (DUBm) into SAGA and SLIK complexes, maintaining organization and ubiquitin-binding conformation of Ubp8p, thereby contributing to overall DUBm activity; involved in preinitiation complex assembly at promoters; relocalizes to cytosol under hypoxia; human homolog ATXN7 implicated in spinocerebellar ataxia, and …	0	+	0
SIN3 (4,5)	Component of both the Rpd3S and Rpd3L histone deacetylase complexes; involved in transcriptional repression and activation of diverse processes, including mating-type switching and meiosis; involved in the maintenance of chromosomal integrity	0	+	+
SIN4 (2,3,4)	Subunit of the RNA polymerase II mediator complex; associates with core polymerase subunits to form the RNA polymerase II holoenzyme; contributes to both positive and negative transcriptional regulation; dispensible for basal transcription	+	++	+
SNF2 (4,6)	Catalytic subunit of the SWI/SNF chromatin remodeling complex; involved in transcriptional regulation; contains DNA-stimulated ATPase activity; functions interdependently in transcriptional activation with Snf5p and Snf6p	++	+	+
SNF6 (4,5,6)	Subunit of the SWI/SNF chromatin remodeling complex; involved in transcriptional regulation; functions interdependently in transcriptional activation with Snf2p and Snf5p; relocates to the cytosol under hypoxic conditions	+	+	++
SNF8 (3)	Component of the ESCRT-II complex; involved in glucose derepression	+	+	0
SPT4 (1,3,4,5,6)	Spt4p/5p (DSIF) transcription elongation factor complex subunit; the Spt4/5 complex binds to ssRNA in a sequence-specific manner, and along with RNAP I and II has multiple roles regulating transcriptional elongation, RNA processing, quality control, and transcription-coupled repair; localizes to kinetochores and heterochromatin, influencing chromosomal dynamics and silencing; required for transcr…	+	++	+
SRB5 (2,4)	Subunit of the RNA polymerase II mediator complex; associates with core polymerase subunits to form the RNA polymerase II holoenzyme; essential for transcriptional regulation; required for proper termination of transcription for some genes; involved in telomere maintenance	++	+	+
SRB8 (3,4)	Subunit of the RNA polymerase II mediator complex; associates with core polymerase subunits to form the RNA polymerase II holoenzyme; essential for transcriptional regulation; involved in glucose repression	+	+	0
SSN3 (4)	Component of the RNA polymerase II mediator complex; cyclin-dependent protein kinase involved in phosphorylation of the mediator component Pgd1p and suppression of transcription activation by RNA polymerase II; involved in glucose repression	0	+	+
STP1 (4)	Transcription factor; contains a N-terminal regulatory motif (RI) that acts as a cytoplasmic retention determinant and as an Asi dependent degron in the nucleus; undergoes proteolytic processing by SPS (Ssy1p-Ptr3p-Ssy5p)-sensor component Ssy5p in response to extracellular amino acids; activates transcription of amino acid permease genes and may have a role in tRNA processing; STP1 has a paralog,…	+	+	+
SUB1 (1,4)	Transcriptional regulator; facilitates elongation through factors that modify RNAP II; role in peroxide resistance involving Rad2p; role in nonhomologous end-joining (NHEJ) of ds breaks in plasmid DNA, but not chromosomal DNA; role in the hyperosmotic stress response through polymerase recruitment at RNAP II and RNAP III genes; negatively regulates sporulation; protein abundance increases in resp…	+	+	0
SWC5 (6)	Component of the SWR1 complex; complex exchanges histone variant H2AZ (Htz1p) for chromatin-bound histone H2A; protein abundance increases in response to DNA replication stress; relocalizes to the cytosol in response to hypoxia	+	0	0
SWI3 (4,6)	Subunit of the SWI/SNF chromatin remodeling complex; SWI/SNF regulates transcription by remodeling chromosomes; contains SANT domain that is required for SWI/SNF assembly; is essential for displacement of histone H2A-H2B dimers during ATP-dependent remodeling; required for transcription of many genes, including ADH1, ADH2, GAL1, HO, INO1 and SUC2; relocates to the cytosol under hypoxic conditions	+	+	0
TAF14 (2,6)	Subunit of TFIID, TFIIF, INO80, SWI/SNF, and NuA3 complexes; involved in RNA polymerase II transcription initiation and in chromatin modification; contains a YEATS domain	+	+	+
TFB5 (2)	Component of RNA polymerase II general transcription factor TFIIH; involved in transcription initiation and in nucleotide-excision repair; relocalizes to the cytosol in response to hypoxia; homolog of Chlamydomonas reinhardtii REX1-S protein involved in DNA repair	+	+	+
THO2 (1,5)	Subunit of the THO complex; THO is required for efficient transcription elongation and involved in transcriptional elongation-associated recombination; required for LacZ RNA expression from certain plasmids	+	+	++
TOP1 (6)	Topoisomerase I; nuclear enzyme that relieves torsional strain in DNA by cleaving and re-sealing the phosphodiester backbone; relaxes both positively and negatively supercoiled DNA; functions in replication, transcription, and recombination; role in processing ribonucleoside monophosphates in genomic DNA into irreversible single-strand breaks; enzymatic activity and interaction with Nsr1p are neg…	+	+	+
TUF1 (3,4,6)	Mitochondrial translation elongation factor Tu (EF-Tu); involved in fundamental pathway of mtDNA homeostasis; comprises both GTPase and guanine nucleotide exchange factor activities, while these activities are found in separate proteins in S. pombe and humans; rare mutations in human mitochondrial elongation factor Tu (EFTu) associated with severe lactic acidosis, rapidly progressive fatal enceph…	+	+	+
TUP1 (3,4,6)	General repressor of transcription in complex with Cyc8p; involved in the establishment of repressive chromatin structure through interactions with histones H3 and H4 and stabilization of nucleosomes over promoters; appears to enhance expression of mating-related genes; functions as a coactivator in certain situations	++	++	++
UME6 (3,4,6)	Rpd3L histone deacetylase complex subunit; key transcriptional regulator of early meiotic genes; involved in chromatin remodeling and transcriptional repression via DNA looping; binds URS1 upstream regulatory sequence, represses transcription by recruiting conserved histone deacetylase Rpd3p (through co-repressor Sin3p) and chromatin-remodeling factor Isw2p; couples metabolic responses to nutriti…	+	+	+
URE2 (3)	Nitrogen catabolite repression transcriptional regulator; inhibits GLN3 transcription in good nitrogen source; role in sequestering Gln3p and Gat1p to the cytoplasm; has glutathione peroxidase activity and can mutate to acquire GST activity; self-assembly under limited nitrogen conditions creates [URE3] prion and releases catabolite repression	+	0	0
VPS25 (3)	Component of the ESCRT-II complex;	+	0	0
VPS34 (1,4)	Phosphatidylinositol (PI) 3-kinase that synthesizes PI-3-phosphate; forms membrane-associated signal transduction complex with Vps15p to regulate protein sorting; activated by the GTP-bound form of Gpa1p; a fraction is localized, with Vps15p, to nuclear pores at nucleus-vacuole junctions and may facilitate transcription elongation for genes positioned at the nuclear periphery	++	++	+
VPS36 (3)	Component of the ESCRT-II complex; contains the GLUE (GRAM Like Ubiquitin binding in EAP45) domain which is involved in interactions with ESCRT-I and ubiquitin-dependent sorting of proteins into the endosome; plays a role in the formation of mutant huntingtin (Htt) aggregates in yeast	+	0	0
WHI5 (3)	Repressor of G1 transcription; binds to SCB binding factor (SBF) at SCB target promoters in early G1; WHI5 expression is repressed in M/early G phase; phosphorylation of Whi5p by G1 cyclin (Cln)/Cdc28p relieves repression and promoter binding by Whi5p, drives nuclear export, and contributes to both the determination of critical cell size at START and cell fate	+	0	0
XRN1 (1,3,4)	Evolutionarily-conserved 5'-3' exonuclease; deNADding enzyme that modulates mitochondrial NAD-capped RNA; component of cytoplasmic P- bodies involved in mRNA decay; enters nucleus, positively regulates transcription initiation and elongation; involved in microtubule-mediated processes, filamentous growth, ribosomal RNA maturation, telomere maintenance, and turnover of tRNA introns; negative regul…	+	+	+
YAF9 (6)	Subunit of NuA4 histone H4 acetyltransferase and SWR1 complexes; may function to antagonize silencing near telomeres; interacts directly with Swc4p; has homology to human leukemogenic protein AF9; contains a YEATS domain	+	0	0
