# Supplementary material for: Shared and more specific genetic determinants and pathways underlying yeast tolerance to acetic, butyric, and octanoic acids
Source: Microb Cell Fact. 2024 Feb 29;23:71. doi: 10.1186/s12934-024-02309-0 (PMC10903034; doi:10.1186/s12934-024-02309-0)
Supplement: Supplementary file 14 — Additional file 14: Table S14. Genes involved in cytoplasmic translation. Table elaborated as described in Table 1. [file 12934_2024_2309_MOESM14_ESM.xlsx]

## Sheet: Table S14
Table S14. Genes involved in cytoplasmic translation. Table elaborated as described in Table 1.
Genes/ORFs involved in Cytoplasmic Translation	Encoded Protein Function	Growth inhibition
		C2	C4	C8
BUD27	Unconventional prefoldin protein involved in translation initiation; required for correct assembly of RNAP I, II, and III in an Rpb5p-dependent manner; shuttles between nucleus and cytoplasm; mutants have inappropriate expression of nutrient sensitive genes due to translational derepression of Gcn4p transcription factor; diploid mutants show random budding; mutations affect TOR signaling; ortholo…	+	+	+
RPL12B	Ribosomal 60S subunit protein L12B; rpl12a rpl12b double mutant exhibits slow growth and slow translation; homologous to mammalian ribosomal protein L12 and bacterial L11; RPL12B has a paralog, RPL12A, that arose from the whole genome duplication	+	+	+
RPL13B	Ribosomal 60S subunit protein L13B; not essential for viability; homologous to mammalian ribosomal protein L13, no bacterial homolog; RPL13B has a paralog, RPL13A, that arose from the whole genome duplication	+	+	+
RPL1B	Ribosomal 60S subunit protein L1B; N-terminally acetylated; homologous to mammalian ribosomal protein L10A and bacterial L1; RPL1B has a paralog, RPL1A, that arose from the whole genome duplication; rpl1a rpl1b double null mutation is lethal; ribosomes containing Rpl1b are more efficient in translation of respiration-related proteins	++	++	++
RPL21A	Ribosomal 60S subunit protein L21A; homologous to mammalian ribosomal protein L21, no bacterial homolog; RPL21A has a paralog, RPL21B, that arose from the whole genome duplication	+	0	+
RPL27A	Ribosomal 60S subunit protein L27A; homologous to mammalian ribosomal protein L27, no bacterial homolog; RPL27A has a paralog, RPL27B, that arose from the whole genome duplication	+	+	+
RPL27B	Protein component of the small (40S) ribosomal subunit; homologous to mammalian ribosomal protein S27, no bacterial homolog; RPS27B has a paralog, RPS27A, that arose from the whole genome duplication	+	+	0
RPL2B	Ribosomal 60S subunit protein L2B; homologous to mammalian ribosomal protein L2 and bacterial L2; RPL2B has a paralog, RPL2A, that arose from the whole genome duplication; expression is upregulated at low temperatures	+	+	+
RPL31A	Ribosomal 60S subunit protein L31A; associates with karyopherin Sxm1p; loss of both Rpl31p and Rpl39p confers lethality; homologous to mammalian ribosomal protein L31, no bacterial homolog; RPL31A has a paralog, RPL31B, that arose from the whole genome duplication	+	+	+
RPL35A	Ribosomal 60S subunit protein L35A; homologous to mammalian ribosomal protein L35 and bacterial L29; RPL35A has a paralog, RPL35B, that arose from the whole genome duplication	+	+	+
RPL39	Ribosomal 60S subunit protein L39; required for ribosome biogenesis; loss of both Rpl31p and Rpl39p confers lethality; also exhibits genetic interactions with SIS1 and PAB1; homologous to mammalian ribosomal protein L39, no bacterial homolog	+	+	0
RPL43A	Ribosomal 60S subunit protein L43A; null mutation confers a dominant lethal phenotype; homologous to mammalian ribosomal protein L37A, no bacterial homolog; RPL43A has a paralog, RPL43B, that arose from the whole genome duplication	+	+	+
RPL8A	Ribosomal 60S subunit protein L8A; required for processing of 27SA3 pre-rRNA to 27SB during assembly of large subunit; binds Domain I of 25S, 5.8 S rRNAs; mutation results in decreased amounts of free 60S subunits; RPL8A has paralog RPL8B from whole genome duplication; RPL8A or RPL8B ribosomes not functionally interchangeable; proportions of Rpl8ap, Rpl8bp in 80S ribosome differ in glucose and gl…	+	0	+
RPP1A	Ribosomal stalk protein P1 alpha; involved in the interaction between translational elongation factors and the ribosome; free (non-ribosomal) P1 stimulates the phosphorylation of the eIF2 alpha subunit (Sui2p) by Gcn2p; accumulation of P1 in the cytoplasm is regulated by phosphorylation and interaction with the P2 stalk component	+	+	+
RPP2B	Ribosomal protein P2 beta; a component of the ribosomal stalk, which is involved in the interaction between translational elongation factors and the ribosome; free (non-ribosomal) P2 stimulates the phosphorylation of the eIF2 alpha subunit (Sui2p) by Gcn2p; regulates the accumulation of P1 (Rpp1Ap and Rpp1Bp) in the cytoplasm	+	+	+
RPS11A	Protein component of the small (40S) ribosomal subunit; homologous to mammalian ribosomal protein S11 and bacterial S17; N-terminally propionylated in vivo; RPS11A has a paralog, RPS11B, that arose from the whole genome duplication	+	+	+
RPS17A	Ribosomal protein 51 (rp51) of the small (40s) subunit; homologous to mammalian ribosomal protein S17, no bacterial homolog; RPS17A has a paralog, RPS17B, that arose from the whole genome duplication	+	+	+
RPS19B	Protein component of the small (40S) ribosomal subunit; required for assembly and maturation of pre-40 S particles; homologous to mammalian ribosomal protein S19, no bacterial homolog; mutations in human RPS19 are associated with Diamond Blackfan anemia; RPS19B has a paralog, RPS19A, that arose from the whole genome duplication	0	+	0
RPS21B	Protein component of the small (40S) ribosomal subunit; homologous to mammalian ribosomal protein S21, no bacterial homolog; RPS21B has a paralog, RPS21A, that arose from the whole genome duplication	+	+	+
RPS24A	Protein component of the small (40S) ribosomal subunit; homologous to mammalian ribosomal protein S24, no bacterial homolog; RPS24A has a paralog, RPS24B, that arose from the whole genome duplication	+	0	+
RPS30B	Protein component of the small (40S) ribosomal subunit; homologous to mammalian ribosomal protein S30, no bacterial homolog; RPS30B has a paralog, RPS30A, that arose from the whole genome duplication; protein abundance increases in response to DNA replication stress	0	+	+
RPS7A	Protein component of the small (40S) ribosomal subunit; interacts with Kti11p; deletion causes hypersensitivity to zymocin; homologous to mammalian ribosomal protein S7, no bacterial homolog; RPS7A has a paralog, RPS7B, that arose from the whole genome duplication	+	+	+
SSZ1	Hsp70 protein that interacts with Zuo1p (a DnaJ homolog); interacts with Zuo1p to form a ribosome-associated complex that binds the ribosome via the Zuo1p subunit; also involved in pleiotropic drug resistance via sequential activation of PDR1 and PDR5; binds ATP	+	+	+
TIF3	Translation initiation factor eIF-4B; RNA recognition motif containing single-stranded RNA binding protein that possesses RNA annealing and strand-exchange activities; stimulates the ATPase and unwinding activities of the RNA helicase eIF4A, in a synergistic manner with eIF4G; promotes assembly of the translation initiation factor complex eIF4F and the 48S preinitiation complex; interacts with Rp…	+	+	0
