# Supplementary material for: Shared and more specific genetic determinants and pathways underlying yeast tolerance to acetic, butyric, and octanoic acids
Source: Microb Cell Fact. 2024 Feb 29;23:71. doi: 10.1186/s12934-024-02309-0 (PMC10903034; doi:10.1186/s12934-024-02309-0)
Supplement: Supplementary file 15 — Additional file 15: Table S15. Genes involved in mitochondrial translation. Table elaborated as described in Table 1. [file 12934_2024_2309_MOESM15_ESM.xlsx]

## Sheet: Table S15
Table S15. Genes involved in mitochondrial translation. Table elaborated as described in Table 1.
Genes/ORFs involved in Mitochondrial Translation	Encoded Protein Function	Growth inhibition
		C2	C4	C8
AEP2	Mitochondrial protein; likely involved in translation of the mitochondrial OLI1 mRNA; exhibits genetic interaction with the OLI1 mRNA 5'-untranslated leader	0	0	+
GTF1	Subunit of the trimeric GatFAB AmidoTransferase(AdT) complex; involved in the formation of Q-tRNAQ; transposon insertion mutant is salt sensitive and null mutant has growth defects; non-tagged protein is detected in purified mitochondria	0	+	+
IFM1	Mitochondrial translation initiation factor 2	0	+	+
MEF1	Mitochondrial elongation factor involved in translational elongation 1	0	+	+
MHR1	Mitochondrial ribosomal protein of the large subunit; also involved in homologous recombination in mitochondria; required for recombination-dependent mtDNA partitioning; involved in stimulation of mitochondrial DNA replication in response to oxidative stress	0	+	+
MRF1	Mitochondrial translation release factor; involved in stop codon recognition and hydrolysis of the peptidyl-tRNA bond during mitochondrial translation; lack of MRF1 causes mitochondrial genome instability	0	0	+
MRP2	Mitochondrial ribosomal protein of the small subunit	+	+	++
MRP21	Mitochondrial ribosomal protein of the small subunit; MRP21 exhibits genetic interactions with mutations in the COX2 and COX3 mRNA 5'-untranslated leader sequences	0	0	+
MRP49	Mitochondrial ribosomal protein of the large subunit; not essential for mitochondrial translation	+	0	0
MRPL10	Mitochondrial ribosomal protein of the large subunit; appears as two protein spots (YmL10 and YmL18) on two-dimensional SDS gels	0	+	+
MRPL15	Mitochondrial ribosomal protein of the large subunit	0	+	+
MRPL17	Mitochondrial ribosomal protein of the large subunit	0	0	+
MRPL20	Mitochondrial ribosomal protein of the large subunit	0	+	+
MRPL22	Mitochondrial ribosomal protein of the large subunit	0	0	+
MRPL23	Mitochondrial ribosomal protein of the large subunit; localizes to vacuole in response to H2O2	0	+	+
MRPL24	Mitochondrial ribosomal protein of the large subunit; two mitochondrial ribosomal proteins, YmL14 and YmL24, have been assigned to the same gene	+	+	+
MRPL31	Mitochondrial ribosomal protein of the large subunit	0	0	+
MRPL32	Mitochondrial ribosomal protein of the large subunit; protein abundance increases in response to DNA replication stress	0	0	+
MRPL33	Mitochondrial ribosomal protein of the large subunit	+	+	+
MRPL36	Mitochondrial ribosomal protein of the large subunit; overproduction suppresses mutations in the COX2 leader peptide-encoding region	+	+	+
MRPL38	Mitochondrial ribosomal protein of the large subunit; appears as two protein spots (YmL34 and YmL38) on two-dimensional SDS gels; protein abundance increases in response to DNA replication stress	+	+	+
MRPL49	Mitochondrial ribosomal protein of the large subunit	+	+	+
MRPL51	Mitochondrial ribosomal protein of the large subunit; required for mitochondrial genome integrity, respiratory growth, and mitochondrial redox homeostasis, partially overlaps verified gene YPR099C	+	+	+
MRPL8	Mitochondrial ribosomal protein of the large subunit	0	+	+
MRPL9	Mitochondrial ribosomal protein of the large subunit	+	+	+
MRPS12	Mitochondrial protein; may interact with ribosomes based on co-purification experiments; similar to E. coli and human mitochondrial S12 ribosomal proteins	+	+	+
MRPS5	Mitochondrial ribosomal protein of the small subunit	0	0	+
MSE1	Mitochondrial glutamyl-tRNA synthetase; predicted to be palmitoylated	0	0	+
MSK1	Mitochondrial lysine-tRNA synthetase; required for import of both aminoacylated and deacylated forms of tRNA(Lys) into mitochondria and for aminoacylation of mitochondrially encoded tRNA(Lys)	0	+	+
MSW1	Mitochondrial tryptophanyl-tRNA synthetase	0	0	+
MSY1	Mitochondrial tyrosyl-tRNA synthetase	+	+	+
MTF2	Mitochondrial protein that interacts with mitochondrial RNA polymerase; interacts with an N-terminal region of mitochondrial RNA polymerase (Rpo41p) and couples RNA processing and translation to transcription	+	0	+
MTG1	Putative GTPase peripheral to the mitochondrial inner membrane; essential for respiratory competence, likely functions in assembly of the large ribosomal subunit, has homologs in plants and animals	+	+	+
NAM2	Mitochondrial leucyl-tRNA synthetase; also has direct role in splicing of several mitochondrial group I introns; indirectly required for mitochondrial genome maintenance; human homolog LARS2 can complement yeast null mutant, and is implicated in Perrault syndrome	0	+	+
PPE1	Protein with carboxyl methyl esterase activity; may have a role in demethylation of the phosphoprotein phosphatase catalytic subunit; also identified as a small subunit mitochondrial ribosomal protein	0	+	0
RRF1	Mitochondrial ribosome recycling factor; essential for mitochondrial protein synthesis and for the maintenance of the respiratory function of mitochondria	+	+	+
RSM18	Mitochondrial ribosomal protein of the small subunit; has similarity to E. coli S18 ribosomal protein	+	+	+
RSM19	Mitochondrial ribosomal protein of the small subunit; has similarity to E. coli S19 ribosomal protein	++	++	++
RSM23	Mitochondrial ribosomal protein of the small subunit; has similarity to mammalian apoptosis mediator proteins; null mutation prevents induction of apoptosis by overproduction of metacaspase Mca1p	0	+	+
RSM24	Mitochondrial ribosomal protein of the small subunit	0	+	0
RSM26	Mitochondrial ribosomal protein of the small subunit	+	+	+
RSM27	Mitochondrial ribosomal protein of the small subunit	0	0	+
RSM7	Mitochondrial ribosomal protein of the small subunit; has similarity to E. coli S7 ribosomal protein	+	+	+
SLM5	Mitochondrial asparaginyl-tRNA synthetase	+	+	++
SWS2	Putative mitochondrial ribosomal protein of the small subunit; has similarity to E. coli S13 ribosomal protein; participates in controlling sporulation efficiency; localizes to vacuole in response to H2O2	+	+	+
TUF1	Mitochondrial translation elongation factor Tu (EF-Tu); involved in fundamental pathway of mtDNA homeostasis; comprises both GTPase and guanine nucleotide exchange factor activities, while these activities are found in separate proteins in S. pombe and humans; rare mutations in human mitochondrial elongation factor Tu (EFTu) associated with severe lactic acidosis, rapidly progressive fatal enceph…	+	+	+
